# Supplementary material for: Prediction of Individual Dynamic Thermal Sensation in Subway Commute Using Smart Face Mask
Source: Biosensors (Basel). 2022 Nov 29;12(12):1093. doi: 10.3390/bios12121093 (PMC9775212; doi:10.3390/bios12121093)
Supplement: Supplementary file 1 [file biosensors-12-01093-s001.zip]

Archive with 2 entries (2 files):
- biosensors-2027007-supplementary/Video S1.mp4
- biosensors-2027007-supplementary/Video S2.mp4
